# Supplementary material for: Bite force data suggests relationship between acrodont tooth implantation and strong bite force
Source: PeerJ. 2020 Jun 30;8:e9468. doi: 10.7717/peerj.9468 (PMC7333653; doi:10.7717/peerj.9468)
Supplement: Supplemental Information 3 [file peerj-08-9468-s003.csv]

	toothtype	minL	maxL	meanL	sdL	minH	maxH	meanH	sdH	minRBF	maxRBF	meanRBF	sdRBF	minNL	maxNL	meanNL	sdNL	minNH	maxNH	meanNH	sdNH
1	All	13	389	100.911775147929	71.1509409663816	4	55.5	10.3569387755102	7.08825012819014	0.3	409.349	34.4625384615385	65.2109327487676	-2.17063012063968	1.75804755810786	-2.24288710960152e-17	0.722015193347557	-2.3463469924444	1.60520689411887	-1.40743455486086e-18	0.704801959426034
2	Acrodont	45.34	250	125.222272727273	71.3282176135229	4	33.4	12.1886666666667	8.96058581205705	5.08	238.3	52.2022727272727	65.3971511635104	-2.17063012063968	1.29779178557947	0.263818584163785	1.00129356853776	-0.322311633119926	1.60520689411887	0.520940499105533	0.610281829719056
3	Pleurodont	13	389	97.2734693877551	70.6478234126813	4.27	55.5	10.1487878787879	6.85475452428815	0.3	409.349	31.807612244898	64.9890508241184	-1.51809455370703	1.75804755810786	-0.0394830534122671	0.666028236967007	-2.3463469924444	1.32148966921805	-0.0591977839892651	0.692254913936094
