# Supplementary material for: Bite force data suggests relationship between acrodont tooth implantation and strong bite force
Source: PeerJ. 2020 Jun 30;8:e9468. doi: 10.7717/peerj.9468 (PMC7333653; doi:10.7717/peerj.9468)
Supplement: Supplemental Information 4 [file peerj-08-9468-s004.csv]

Genus	Species	Family	Number of Studies	Source
Sphenodon	punctatus	Sphenodontidae	3	Schaerlaeken et al. (2008); Jones and Lappin (2009); Herrel et al. (2010)
Bradypodion	melanocephalum	Chamaeleonidae	1	da Silva et al. (2014)
Bradypodion	occidentale	Chamaeleonidae	1	Segall et al. (2013)
Bradypodion	sp.1	Chamaeleonidae	1	da Silva et al. (2014)
Bradypodion	sp.2	Chamaeleonidae	1	da Silva et al. (2014)
Bradypodion	thamnobates	Chamaeleonidae	1	da Silva et al. (2014)
Bradypodion	pumilum	Chamaeleonidae	3	Measey et al. (2009); Measey et al (2011); Segall et al. (2013)
Ctenophorus	decresii	Agamidae	1	Yewers et al. (2017)
Ctenophorus	maculosus	Agamidae	1	McLean and Stuart-Fox (2015)
Plocederma	stellio	Agamidae	1	Herrel et al. (1998)
Uromastyx	acanthinurus	Agamidae	2	Herrel et al. (1998); Herrel and De Vree (2009)
Uromastyx	aegyptia	Agamidae	1	Herrel et al. (2013)
Uromastyx	geyri	Agamidae	1	Porro et al. (2014)
Intellagama	lesueurii	Agamidae	1	Baxter-Gilbert and Whiting (2019)
Phrynocephalus	vlangalii	Agamidae	1	Chen et al. (2019)
Eurolophosaurus	nanuzae	Iguanidae	1	Simon et al. (2019)
Iguana	iguana	Iguanidae	1	Ross et al. (2018)
Sauromalus	ater	Iguanidae	1	Lappin et al. (2006)
Tropidurus	hispidus	Iguanidae	1	Simon et al. (2019)
Tropidurus	itambere	Iguanidae	1	Herrel e al. (2016)
Tropidurus	semitaeniatis	Iguanidae	1	Simon et al. (2019)
Anolis	allisoni	Dactyloidae	1	de Meyer et al. (2019)
Anolis	alutaceus	Dactyloidae	1	de Meyer et al. (2019)
Anolis	angusticeps	Dactyloidae	2	Lailvaux and Irschick (2007); de Meyer et al. (2019)
Anolis	auratus	Dactyloidae	1	Wittorski et al. (2016)
Anolis	bahorucoensis	Dactyloidae	1	de Meyer et al. (2019)
Anolis	baracoae	Dactyloidae	2	Herrel and Holanova (2008); de Meyer et al. (2019)
Anolis	barahonae	Dactyloidae	2	Herrel and Holanova (2008); de Meyer et al. (2019)
Anolis	brevirostris	Dactyloidae	1	de Meyer et al. (2019)
Anolis	brunneus	Dactyloidae	1	de Meyer et al. (2019)
Anolis	carolinensis	Dactyloidae	12	Lailvaux et al. (2005); Vanhooydonck et al. (2005b); Irschick et al. (2006); Lailvaux and Irschick (2006); Herrel et al. (2007); Lailvaux and Irschick (2007); Henningsen and Irschick (2012); Edwards and Lailvaux (2013); Herrel et al. (2016); Wittorski et al. (2016); de Meyer et al. (2019); Lailvaux et al. (2019)
Anolis	chloris	Dactyloidae	1	Wittorski et al. (2016)
Anolis	coelestinus	Dactyloidae	1	de Meyer et al. (2019)
Anolis	cristatellus	Dactyloidae	3	Wittorski et al. (2016); Dufour et al. (2018); de Meyer et al (2019)
Anolis	cuvieri	Dactyloidae	2	Herrel and Holanova (2008); de Meyer et al. (2019)
Anolis	cybotes	Dactyloidae	1	de Meyer et al. (2019)
Anolis	distichus	Dactyloidae	3	Lailvaux and Irschick (2007); Wittorski et al (2016); de Meyer et al. (2019)
Anolis	dolichocephalus	Dactyloidae	1	de Meyer et al. (2019)
Anolis	equestris	Dactyloidae	4	Herrel ad O'Reilly (2005); Herrel and Holanova (2008); Ross et al. (2018); Wittorski et al (2016)
Anolis	evermanni	Dactyloidae	2	Lailvaux and Irschick (2007); de Meyer et al. (2019)
Anolis	frenatus	Dactyloidae	1	Wittorski et al. (2016)
Anolis	garmani	Dactyloidae	1	de Meyer et al. (2019)
Anolis	grahami	Dactyloidae	2	Vanhooydonck et al. (2005a); de Meyer et al. (2019)
Anolis	gundlachi	Dactyloidae	3	Lailvaux and Irschick (2007); Wittorski et al (2016); de Meyer et al. (2019)
Anolis	hendersoni	Dactyloidae	1	de Meyer et al. (2019)
Anolis	heterodermus	Dactyloidae	1	Wittorski et al. (2016)
Anolis	humilis	Dactyloidae	1	Wittorski et al. (2016)
Anolis	krugi	Dactyloidae	1	de Meyer et al. (2019)
Anolis	limifrons	Dactyloidae	1	Wittorski et al. (2016)
Anolis	lineatopus	Dactyloidae	4	Vanhooydonck et al. (2005a); Herrel et al. (2006); Lailvaux and Irschick (2007); de Meyer et al. (2019)
Anolis	loysianus	Dactyloidae	1	de Meyer et al. (2019)
Anolis	luteogularis	Dactyloidae	1	Herrel and Holanova (2008)
Anolis	noblei	Dactyloidae	1	Herrel and Holanova (2008)
Anolis	oculatus	Dactyloidae	1	Dufour et al. (2018)
Anolis	olssoni	Dactyloidae	1	de Meyer et al. (2019)
Anolis	oxylophus	Dactyloidae	1	Wittorski et al. (2016)
Anolis	pentaprion	Dactyloidae	1	Wittorski et al. (2016)
Anolis	pulchellus	Dactyloidae	2	Wittorski et al. (2016); de Meyer et al (2019)
Anolis	sagrei	Dactyloidae	4	Lailvaux and Irschick (2007); Edwards and Leilvaux (2013); Baeckens et al. (2018); de Meyer et al. (2019)
Anolis	sheplani	Dactyloidae	2	Huyghe et al. (2007a); de Meyer et al. (2019)
Anolis	singularis	Dactyloidae	1	de Meyer et al. (2019)
Anolis	smallwoodi	Dactyloidae	1	Herrel and Holanova (2008)
Anolis	smaragdinus	Dactyloidae	1	de Meyer et al. (2019)
Anolis	stratulus	Dactyloidae	1	de Meyer et al. (2019)
Anolis	valencienni	Dactyloidae	4	Vanhooydonck et al. (2005a); Lailvaux and Irschick (2007); Wittorski et al. (2016); de Meyer et al. (2019)
Anolis	vanidicus	Dactyloidae	1	de Meyer et al. (2019)
Anolis (syn. Chamaeleolis)	barbatus	Dactyloidae	1	Herrel and Holanova (2008)
Anolis (syn. Chamaeleolis)	chamaeleonides	Dactyloidae	1	Herrel and Holanova (2008)
Anolis (syn. Chamaeleolis)	guamuhaya	Dactyloidae	1	Herrel and Holanova (2008)
Anolis (syn. Chamaeleolis)	porcus	Dactyloidae	1	Herrel and Holanova (2008)
Crotaphytus	antiquus	Crotaphytidae	1	Husak et al. (2006)
Crotaphytus	collaris	Crotaphytidae	5	Lappin and Husak (2005); Lappin et al. (2006); Husak et al. (2009); Jones and Lappin (2014); Meyers and Irschick (2015)
Liolaemus	baguali	Liolaemidae	1	Vanhooydonck et al. (2010)
Liolaemus	bibroni	Liolaemidae	1	Vanhooydonck et al. (2010)
Liolaemus	canqueli	Liolaemidae	1	Vanhooydonck et al. (2010)
Liolaemus	cei	Liolaemidae	1	Vanhooydonck et al. (2010)
Liolaemus	coeruleus	Liolaemidae	1	Vanhooydonck et al. (2010)
Liolaemus	elongatus	Liolaemidae	1	Vanhooydonck et al. (2010)
Liolaemus	escachardosi	Liolaemidae	1	Vanhooydonck et al. (2010)
Liolaemus	fitzingeri	Liolaemidae	1	Vanhooydonck et al. (2010)
Liolaemus	hatcheri	Liolaemidae	1	Vanhooydonck et al. (2010)
Liolaemus	kingii	Liolaemidae	1	Vanhooydonck et al. (2010)
Liolaemus	kolengh	Liolaemidae	1	Vanhooydonck et al. (2010)
Liolaemus	mapuche	Liolaemidae	1	Vanhooydonck et al. (2010)
Liolaemus	morenoi	Liolaemidae	1	Vanhooydonck et al. (2010)
Liolaemus	petrophilus	Liolaemidae	1	Vanhooydonck et al. (2010)
Liolaemus	rothi	Liolaemidae	1	Vanhooydonck et al. (2010)
Liolaemus	sarmientoi	Liolaemidae	1	Vanhooydonck et al. (2010)
Liolaemus	tenuis	Liolaemidae	1	Vanhooydonck et al. (2010)
Liolaemus	xanthoviridus	Liolaemidae	1	Vanhooydonck et al. (2010)
Liolaemus	zullyi	Liolaemidae	1	Vanhooydonck et al. (2010)
Gecko	gecko	Gekkonidae	2	Anderson et al. (2008); Ross et al. (2018)
Hemidactylus	frenatus	Gekkonidae	1	Cameron et al. (2013)
Eublepharis	macularius	Gekkonidae	1	Lappin and Jones (2014)
Callisaurus	draconoides	Phrynosomatidae	1	Meyers et al. (2018)
Cophosaurus	texanum	Phrynosomatidae	1	Meyers and Irschick (2015)
Phrynosoma	cornutum	Phrynosomatidae	1	Meyers et al. (2018)
Phrynosoma	hernandesi	Phrynosomatidae	1	Meyers et al. (2018)
Phrynosoma	mcallii	Phrynosomatidae	1	Meyers et al. (2018)
Phrynosoma	modestum	Phrynosomatidae	1	Meyers et al. (2018)
Phrynosoma	platyrhinos	Phrynosomatidae	1	Meyers et al. (2018)
Phrynosoma	solare	Phrynosomatidae	1	Meyers et al. (2018)
Sceloporus	clarkii	Phrynosomatidae	1	Meyers and Irschick (2015)
Sceloporus	magister	Phrynosomatidae	3	Meyers et al. (2002); Meyers and Irschick (2015); Meyers et al. (2018)
Sceloporus	undulatus	Phrynosomatidae	1	Meyers et al. (2002)
Uma	notata	Phrynosomatidae	1	Meyers et al. (2018)
Urosaurus	ornatus	Phrynosomatidae	2	Irschick and Meyers (2007); Meyers and Irschick (2015)
Uta	stansburiana	Phrynosomatidae	1	Meyers and Irschick (2015)
Holbrookia	maculata	Phrynosomatidae	1	Des Roches et al. (2015)
Sceloporus	cowlesi	Phrynosomatidae	1	Des Roches et al. (2015)
Gallotia	atlantica	Lacertidae	2	Lopez-Darias et al. (2015); Herrel et al. (2016)
Gallotia	bravoanna	Lacertidae	1	Lopez-Darias et al. (2015)
Gallotia	caesaris	Lacertidae	2	Lopez-Darias et al. (2015); Herrel et al. (2016)
Gallotia	galloti	Lacertidae	3	Herrel et al. (1999); Huyghe et al. (2010); Lopez-Darias et al. (2015)
Gallotia	intermedia	Lacertidae	1	Lopez-Darias et al. (2015)
Gallotia	simonyi	Lacertidae	1	Lopez-Darias et al. (2015)
Gallotia	stehlini	Lacertidae	2	Lopez-Darias et al. (2015); Herrel et al. (2016)
Heliobolus	lugubris	Lacertidae	1	McBrayer (2004)
Iberolacerta	horvathi	Lacertidae	1	Žagar et al (2017)
Lacerta	oxycephala	Lacertidae	1	Verwaijen et al. (2002)
Lacerta	trilineata	Lacertidae	1	Sagonas et al. (2014)
Lacerta	vivipara	Lacertidae	1	Herrel et al (2001b)
Meroles	anchietae	Lacertidae	1	Edwards et al. (2016)
Meroles	ctenodactylus	Lacertidae	1	Edwards et al. (2016)
Meroles	cuneriostris	Lacertidae	1	Edwards et al. (2016)
Meroles	knoxii	Lacertidae	1	Edwards et al. (2016)
Meroles	micropholidotus	Lacertidae	1	Edwards et al. (2016)
Meroles	reticulatus	Lacertidae	1	Edwards et al. (2016)
Meroles	squamulosus	Lacertidae	1	Edwards et al. (2016)
Meroles	suborbitalis	Lacertidae	2	McBrayer (2004); Edwards et al. (2014)
Nucras	holubi	Lacertidae	1	Edwards et al. (2013)
Nucras	intertexta	Lacertidae	1	Edwards et al. (2013)
Nucras	tessellata	Lacertidae	1	Edwards et al. (2013)
Pedioplanis	leneoocellata	Lacertidae	1	McBrayer (2004)
Pedioplanis	namaquensis	Lacertidae	1	McBrayer (2004)
Podarcis	bocagei	Lacertidae	1	Kaliontzopoulou et al. (2012)
Podarcis	erhardii	Lacertidae	2	Donihue (2016); Donihue et al. (2016)
Podarcis	hispanica	Lacertidae	1	Kaliontzopoulou et al. (2012)
Podarcis	melisellensis	Lacertidae	4	Verwaijen et al. (2002); Huyghe et al. (2007b); Huyghe et al. (2009); Huyghe et al. (2014)
Podarcis	muralis	Lacertidae	3	Herrel et al (2001b); MacGregor et al. (2017); Žagar et al (2017)
Podarcis	sicula	Lacertidae	1	Herrel et al. (2008)
Psammodromus	algirus	Lacertidae	1	Baeckens et al. (2019)
Zootoca	vivipara	Lacertidae	1	Huyghe et al. (2013)
Aspidoscelis	flagellicaudus	Teiidae	1	Meyers and Irschick (2015)
Aspidoscelis	sexlineata	Teiidae	1	Gowan et al. (2010)
Aspidoscelis	tigris	Teiidae	1	Meyers and Irschick (2015)
Cnemidophorus	burti	Teiidae	1	Meyers et al. (2002)
Cnemidophorus	trigris	Teiidae	1	Meyers et al. (2002)
Dracaena	guianensis	Teiidae	1	Schaerlaeken et al. (2012)
Salvator	merianae	Teiidae	1	Ross et al. (2018)
Tupinambis	merianae	Teiidae	4	Herrel et al. (2009); Schaerlaeken et al. (2012); Gröning et al. (2013); Fabre et al. (2014)
Tupinambis	teguixin	Teiidae	1	McBrayer and White (2002)
Aspidoscelis	inornata	Teiidae	1	Des Roches et al. (2015)
Karusasaurus	polyzonus	Cordylidae	1	Broeckhoven et al. (2014)
Ouroborus	cataphractus	Cordylidae	1	Broeckhoven et al. (2014)
Acontias	percivali	Scincidae	1	Vanhooydonck et al. (2011)
Carlia	triracantha	Scincidae	1	D'Amore et al. (2018)
Corucia	zebrata	Scincidae	1	Herrel et al. (1998)
Cryptoblempharus	metallicus	Scincidae	1	D'Amore et al. (2018)
Ctenotus	inornatus	Scincidae	1	D'Amore et al. (2018)
Ctenotus	robustus	Scincidae	1	D'Amore et al. (2018)
Eremiascincus	isolepis	Scincidae	1	D'Amore et al. (2018)
Eulamprus	quoyii	Scincidae	1	Noble et al. (2014)
Eutropis	longicaudata	Scincidae	1	Tseng et al. (2018)
Tiliqua	scincoides	Scincidae	1	Herrel et al. (1998)
Xenosaurus	grandis	Xenosauridae	1	Herrel et al. (2001a)
Xenosaurus	newmanorum	Xenosauridae	1	Herrel et al. (2001a)
Xenosaurus	platyceps	Xenosauridae	1	Herrel et al. (2001a)
Elgaria	coerulea	Anguidae	1	McBrayer and Anderson (2007)
Elgaria	kingii	Anguidae	1	Meyers and Irschick (2015)
Varanus	komodoensis	Varanidae	1	D'Amore et al. (2011)
Trogonophis	wiegmanni	Trogonophidae	1	Baeckens et al. (2016)
