# Supplementary material for: Bite force data suggests relationship between acrodont tooth implantation and strong bite force
Source: PeerJ. 2020 Jun 30;8:e9468. doi: 10.7717/peerj.9468 (PMC7333653; doi:10.7717/peerj.9468)
Supplement: Supplemental Information 5 [file peerj-08-9468-s005.csv]

family	genus	species	toothtype	diet	biteforce	biteforce_unit	svl	hd	sex	source
Dactyloidae	anolis	Anolis carolinensis	Pleurodont	Insectivorous	9.827	Mean	63.32	NA	Male	Edwards and Leilvaux (2013)
Dactyloidae	anolis	Anolis carolinensis	Pleurodont	Insectivorous	2.936	Mean	50.43	NA	Female	Edwards and Leilvaux (2013)
Dactyloidae	anolis	Anolis sagrei	Pleurodont	Insectivorous	5.85	Mean	56.66	NA	Male	Edwards and Leilvaux (2013)
Dactyloidae	anolis	Anolis sagrei	Pleurodont	Insectivorous	1.369	Mean	42.02	NA	Female	Edwards and Leilvaux (2013)
Dactyloidae	anolis	Anolis carolinensis	Pleurodont	Insectivorous	4.74	Mean	62.58	6.94	Male	Herrel et al. (2007)
Dactyloidae	anolis	Anolis equestris	Pleurodont	Insectivorous	37.09	Mean	116.03	15.99	NA	Herrel ad O'Reilly (2005)
Dactyloidae	anolis	Anolis lineatopus	Pleurodont	Insectivorous	3.4	Mean	51.6	6.34	Male	Herrel et al. (2006)
Dactyloidae	anolis	Anolis lineatopus	Pleurodont	Insectivorous	1.66	Mean	44.02	5.12	Female	Herrel et al. (2006)
Dactyloidae	anolis	Anolis carolinensis	Pleurodont	Insectivorous	2.59	Mean	55.36	5.82	Female	Herrel et al. (2007)
Dactyloidae	anolis	Anolis garmani	Pleurodont	Insectivorous	11.05	Mean	84.05	10.58	NA	Herrel ad O'Reilly (2005)
Dactyloidae	anolis	Anolis sheplani	Pleurodont	Insectivorous	1.02	Mean	38.61	4.46	Male	Huyghe et al. (2007a)
Dactyloidae	anolis	Anolis sheplani	Pleurodont	Insectivorous	0.96	Mean	37.4	4.27	Female	Huyghe et al. (2007a)
Teiidae	aspidoscelis	Aspidoscelis tigris	Pleurodont	Insectivorous	7.554	Mean	65.7	9.23	NA	Meyers and Irschick (2015)
Teiidae	aspidoscelis	Aspidoscelis sexlineata	Pleurodont	Insectivorous	4.33	Mean	65.4	7.26	Male	Gowan et al. (2010)
Teiidae	aspidoscelis	Aspidoscelis flagellicaudus	Pleurodont	Insectivorous	7.068	Mean	58.8	8.65	NA	Meyers and Irschick (2015)
Chamaeleonidae	bradypodion	Bradypodion melanocephalum	Acrodont	Insectivorous	10.37	Mean	49.14	6.98	Male	da Silva et al. (2014)
Chamaeleonidae	bradypodion	Bradypodion melanocephalum	Acrodont	Insectivorous	13.88	Mean	57.47	6.89	Female	da Silva et al. (2014)
Chamaeleonidae	bradypodion	Bradypodion sp. (Morphotype A)	Acrodont	Insectivorous	11.77	Mean	48.23	8.44	Male	da Silva et al. (2014)
Chamaeleonidae	bradypodion	Bradypodion sp. (Morphotype A)	Acrodont	Insectivorous	9.05	Mean	45.34	9.08	Female	da Silva et al. (2014)
Chamaeleonidae	bradypodion	Bradypodion thamnobates	Acrodont	Insectivorous	23.57	Mean	60	9	Male	da Silva et al. (2014)
Chamaeleonidae	bradypodion	Bradypodion thamnobates	Acrodont	Insectivorous	24.74	Mean	66.42	8.73	Female	da Silva et al. (2014)
Chamaeleonidae	bradypodion	Bradypodion sp. (Morphotype B)	Acrodont	Insectivorous	30.4	Mean	68.97	6.81	Male	da Silva et al. (2014)
Chamaeleonidae	bradypodion	Bradypodion sp. (Morphotype B)	Acrodont	Insectivorous	34.25	Mean	77.49	7.42	Female	da Silva et al. (2014)
Chamaeleonidae	bradypodion	Bradypodion occidentale	Acrodont	Insectivorous	13.8	Maximum Mean (Temperature Dependent Trials)	78.87	NA	NA	Segall et al. (2013)
Chamaeleonidae	bradypodion	Bradypodion pumilum	Acrodont	Insectivorous	13.33	Maximum Mean (Temperature Dependent Trials)	66.53	NA	NA	Segall et al. (2013)
Phrynosomatidae	callisaurus	Callisaurus draconoides	Pleurodont	Insectivorous	4.02	Mean	72.46	8.69	NA	Meyers et al. (2018)
Phrynosomatidae	cophosaurus	Cophosaurus texanum	Pleurodont	Insectivorous	6.071	Mean	42.3	7.86	NA	Meyers and Irschick (2015)
Scincidae	corucia	Corucia zebrata	Pleurodont	Herbivorous	41.3	Mean	240	NA	NA	Herrel et al. (1998)
Crotaphytidae	crotaphytus	Crotaphytus collaris	Pleurodont	Insectivorous	7.226	Mean	117.9	11.05	NA	Meyers and Irschick (2015)
Crotaphytidae	crotaphytus	Crotaphytus antiquus	Pleurodont	Insectivorous	19.8	Mean	88.83	11.1	Female	Husak et al. (2006)
Crotaphytidae	crotaphytus	Crotaphytus antiquus	Pleurodont	Insectivorous	44.1	Mean	100.4	14.3	Male	Husak et al. (2006)
Agamidae	ctenophorus	Ctenophorus maculosus	Acrodont	Insectivorous	8.91	Mean	65.87	9.39	Male	McLean and Stuart-Fox (2015)
Teiidae	dracaena	Dracaena guianensis	Pleurodont	Durophagous	383.3	Mean	389	55.5	NA	Schaerlaeken et al. (2012)
Anguidae	elgaria	Elgaria coerulea	Pleurodont	Insectivorous	15	Mean	92.3	7.42	Female	McBrayer and Anderson (2007)
Anguidae	elgaria	Elgaria coerulea	Pleurodont	Insectivorous	20.18	Mean	88.3	8.18	Male	McBrayer and Anderson (2007)
Anguidae	elgaria	Elgaria kingii	Pleurodont	Insectivorous	8.012	Mean	59.6	7.11	NA	Meyers and Irschick (2015)
Iguanidae	eurolophosaurus	Eurolophosaurus nanuzae	Pleurodont	Insectivorous	29.91	Mean	53.74	NA	NA	Simon et al. (2019)
Lacertidae	gallotia	Gallotia galloti	Pleurodont	Frugivorous	33.41	Mean	93.33	11.22	Female	Herrel et al. (1999)
Lacertidae	gallotia	Gallotia intermedia	Pleurodont	Herbivorous	121.9	Mean	154.8	20.3	Male	Lopez-Darias et al. (2015)
Lacertidae	gallotia	Gallotia caesaris (El Hierro)	Pleurodont	Herbivorous	30.5	Mean	87.8	10.3	Male	Lopez-Darias et al. (2015)
Lacertidae	gallotia	Gallotia simonyi	Pleurodont	Omnivorous	105.6	Mean	196.1	22.1	Female	Lopez-Darias et al. (2015)
Lacertidae	gallotia	Gallotia bravoanna	Pleurodont	Herbivorous	133.3	Mean	184.5	23.4	Male	Lopez-Darias et al. (2015)
Lacertidae	gallotia	Gallotia intermedia	Pleurodont	Herbivorous	48	Mean	122.2	13.4	Female	Lopez-Darias et al. (2015)
Lacertidae	gallotia	Gallotia caesaris (El Hierro)	Pleurodont	Herbivorous	13	Mean	73.1	7.7	Female	Lopez-Darias et al. (2015)
Lacertidae	gallotia	Gallotia galloti (Tenerife)	Pleurodont	Frugivorous	60.6	Mean	108.8	13.1	Male	Lopez-Darias et al. (2015)
Lacertidae	gallotia	Gallotia caesaris (La Gomera)	Pleurodont	Herbivorous	40.1	Mean	96.9	11.9	Male	Lopez-Darias et al. (2015)
Lacertidae	gallotia	Gallotia bravoanna	Pleurodont	Herbivorous	104.4	Mean	172.3	19.8	Female	Lopez-Darias et al. (2015)
Lacertidae	gallotia	Gallotia stehlini	Pleurodont	Omnivorous	83.7	Mean	156.8	17.1	Female	Lopez-Darias et al. (2015)
Lacertidae	gallotia	Gallotia atlantica (Lanzarote)	Pleurodont	Omnivorous	8.4	Mean	63.4	6	Female	Lopez-Darias et al. (2015)
Lacertidae	gallotia	Gallotia galloti (La Palma)	Pleurodont	Frugivorous	26.3	Mean	91.8	9.9	Female	Lopez-Darias et al. (2015)
Lacertidae	gallotia	Gallotia atlantica (Fuerteventura)	Pleurodont	Omnivorous	21.6	Mean	71.3	7.2	Male	Lopez-Darias et al. (2015)
Lacertidae	gallotia	Gallotia atlantica (Fuerteventura)	Pleurodont	Omnivorous	5.3	Mean	57.9	5.2	Female	Lopez-Darias et al. (2015)
Lacertidae	gallotia	Gallotia atlantica (Lanzarote)	Pleurodont	Omnivorous	29.7	Mean	91.1	9.7	Male	Lopez-Darias et al. (2015)
Lacertidae	gallotia	Gallotia simonyi	Pleurodont	Omnivorous	143	Mean	236.5	30.3	Male	Lopez-Darias et al. (2015)
Lacertidae	gallotia	Gallotia galloti (La Palma)	Pleurodont	Frugivorous	79.5	Mean	113.4	14.7	Male	Lopez-Darias et al. (2015)
Lacertidae	gallotia	Gallotia stehlini	Pleurodont	Omnivorous	124.1	Mean	189.1	24.3	Male	Lopez-Darias et al. (2015)
Lacertidae	gallotia	Gallotia galloti	Pleurodont	Frugivorous	108.57	Mean	109.65	14.79	Male	Herrel et al. (1999)
Lacertidae	gallotia	Gallotia caesaris (La Gomera)	Pleurodont	Herbivorous	15.9	Mean	84.6	8.6	Female	Lopez-Darias et al. (2015)
Lacertidae	gallotia	Gallotia galloti (Tenerife)	Pleurodont	Frugivorous	21.1	Mean	85.8	8.8	Female	Lopez-Darias et al. (2015)
Gekkonidae	gecko	Gecko gecko	Pleurodont	Insectivorous	17.7	Mean	149	NA	NA	Anderson et al. (2008)
Lacertidae	heliobolus	Heliobolus lugubris	Pleurodont	Insectivorous	2.75	Mean	56.75	6.72	NA	McBrayer (2004)
Cordylidae	karusasaurus	Karusasaurus polyzonus	Pleurodont	Insectivorous	33.19	Mean	101.04	12.81	Male	Broeckhoven et al. (2014)
Cordylidae	karusasaurus	Karusasaurus polyzonus	Pleurodont	Insectivorous	30.15	Mean	105.3	12.72	Female	Broeckhoven et al. (2014)
Lacertidae	lacerta	Lacerta trilineata (Island)	Pleurodont	Insectivorous	66.43	Mean	139.7	21.4	Male	Sagonas et al. (2014)
Lacertidae	lacerta	Lacerta oxycephala	Pleurodont	Insectivorous	0.7	Mean	13	4.9	Female	Verwaijen et al. (2002)
Lacertidae	lacerta	Lacerta vivipara	Pleurodont	Insectivorous	1.42	Mean	50.44	4.59	Female	Herrel et al (2001b)
Lacertidae	lacerta	Lacerta trilineata (Mainland)	Pleurodont	Insectivorous	39.08	Mean	116.5	14.1	Female	Sagonas et al. (2014)
Lacertidae	lacerta	Lacerta trilineata (Mainland)	Pleurodont	Insectivorous	55.98	Mean	128.3	19.2	Male	Sagonas et al. (2014)
Lacertidae	lacerta	Lacerta oxycephala	Pleurodont	Insectivorous	2	Mean	34	5.8	Male	Verwaijen et al. (2002)
Lacertidae	lacerta	Lacerta vivipara	Pleurodont	Insectivorous	2.08	Mean	49.69	5.43	Male	Herrel et al (2001b)
Lacertidae	lacerta	Lacerta trilineata (Island)	Pleurodont	Insectivorous	39.43	Mean	120.3	14.1	Female	Sagonas et al. (2014)
Liolaemidae	liolaemus	Liolaemus kingii	Pleurodont	Omnivorous	8.53	Mean	74.98	6.91	Female	Vanhooydonck et al. (2010)
Liolaemidae	liolaemus	Liolaemus hatcheri	Pleurodont	Omnivorous	3.89	Mean	59.18	5.68	Male	Vanhooydonck et al. (2010)
Liolaemidae	liolaemus	Liolaemus hatcheri	Pleurodont	Omnivorous	2.63	Mean	59.17	5.29	Female	Vanhooydonck et al. (2010)
Liolaemidae	liolaemus	Liolaemus elongatus	Pleurodont	Insectivorous	8.57	Mean	74.84	6.82	Male	Vanhooydonck et al. (2010)
Liolaemidae	liolaemus	Liolaemus elongatus	Pleurodont	Insectivorous	6.19	Mean	63.13	5.88	Female	Vanhooydonck et al. (2010)
Liolaemidae	liolaemus	Liolaemus escachardosi	Pleurodont	Omnivorous	10.41	Mean	79.64	8.95	Male	Vanhooydonck et al. (2010)
Liolaemidae	liolaemus	Liolaemus kingii	Pleurodont	Omnivorous	8.95	Mean	73.78	7.64	Male	Vanhooydonck et al. (2010)
Liolaemidae	liolaemus	Liolaemus fitzingeri	Pleurodont	Omnivorous	14.27	Mean	93.55	9.18	Male	Vanhooydonck et al. (2010)
Liolaemidae	liolaemus	Liolaemus fitzingeri	Pleurodont	Omnivorous	10.7	Mean	89.92	8.15	Female	Vanhooydonck et al. (2010)
Liolaemidae	liolaemus	Liolaemus bibroni	Pleurodont	Omnivorous	3.27	Mean	53.87	5.45	Male	Vanhooydonck et al. (2010)
Liolaemidae	liolaemus	Liolaemus bibroni	Pleurodont	Omnivorous	2.46	Mean	55.98	5.43	Female	Vanhooydonck et al. (2010)
Liolaemidae	liolaemus	Liolaemus canqueli	Pleurodont	Omnivorous	14.14	Mean	94.81	9.5	Male	Vanhooydonck et al. (2010)
Liolaemidae	liolaemus	Liolaemus canqueli	Pleurodont	Omnivorous	10.95	Mean	88.7	8.02	Female	Vanhooydonck et al. (2010)
Liolaemidae	liolaemus	Liolaemus ceii	Pleurodont	Herbivorous	8.32	Mean	78.17	7.89	Male	Vanhooydonck et al. (2010)
Liolaemidae	liolaemus	Liolaemus ceii	Pleurodont	Herbivorous	5.62	Mean	76.39	7.25	Female	Vanhooydonck et al. (2010)
Liolaemidae	liolaemus	Liolaemus coeruleus	Pleurodont	Omnivorous	5.08	Mean	61.69	5.81	Male	Vanhooydonck et al. (2010)
Liolaemidae	liolaemus	Liolaemus coeruleus	Pleurodont	Omnivorous	3.64	Mean	63.27	5.6	Female	Vanhooydonck et al. (2010)
Liolaemidae	liolaemus	Liolaemus mapuche	Pleurodont	Insectivorous	6.49	Mean	71.01	7.32	Female	Vanhooydonck et al. (2010)
Liolaemidae	liolaemus	Liolaemus morenoi	Pleurodont	Insectivorous	8.92	Mean	67.23	7.09	Male	Vanhooydonck et al. (2010)
Liolaemidae	liolaemus	Liolaemus escachardosi	Pleurodont	Omnivorous	4.88	Mean	68.29	6	Female	Vanhooydonck et al. (2010)
Liolaemidae	liolaemus	Liolaemus baguali	Pleurodont	Omnivorous	12.99	Mean	88.15	7.73	Male	Vanhooydonck et al. (2010)
Liolaemidae	liolaemus	Liolaemus petrophilus	Pleurodont	Insectivorous	6.77	Mean	78.46	6.79	Female	Vanhooydonck et al. (2010)
Liolaemidae	liolaemus	Liolaemus rothi	Pleurodont	Insectivorous	5.76	Mean	79.35	8.48	Male	Vanhooydonck et al. (2010)
Liolaemidae	liolaemus	Liolaemus rothi	Pleurodont	Insectivorous	5.27	Mean	80.9	8.19	Female	Vanhooydonck et al. (2010)
Liolaemidae	liolaemus	Liolaemus sarmientoi	Pleurodont	Omnivorous	7.12	Mean	72.81	7.81	Male	Vanhooydonck et al. (2010)
Liolaemidae	liolaemus	Liolaemus sarmientoi	Pleurodont	Omnivorous	5.46	Mean	74.7	7.67	Female	Vanhooydonck et al. (2010)
Liolaemidae	liolaemus	Liolaemus tenuis	Pleurodont	Insectivorous	5.22	Mean	53.03	5.3	Male	Vanhooydonck et al. (2010)
Liolaemidae	liolaemus	Liolaemus kolengh	Pleurodont	Omnivorous	2.58	Mean	55.53	5.4	Male	Vanhooydonck et al. (2010)
Liolaemidae	liolaemus	Liolaemus kolengh	Pleurodont	Omnivorous	2.35	Mean	56.66	5.16	Female	Vanhooydonck et al. (2010)
Liolaemidae	liolaemus	Liolaemus mapuche	Pleurodont	Insectivorous	10.57	Mean	78.96	8.61	Male	Vanhooydonck et al. (2010)
Liolaemidae	liolaemus	Liolaemus zullyi	Pleurodont	Omnivorous	7.83	Mean	68.33	7.75	Male	Vanhooydonck et al. (2010)
Liolaemidae	liolaemus	Liolaemus zullyi	Pleurodont	Omnivorous	4.86	Mean	66.5	6.94	Female	Vanhooydonck et al. (2010)
Liolaemidae	liolaemus	Liolaemus morenoi	Pleurodont	Insectivorous	9.09	Mean	69.03	7.05	Female	Vanhooydonck et al. (2010)
Liolaemidae	liolaemus	Liolaemus petrophilus	Pleurodont	Insectivorous	10.53	Mean	90.63	7.93	Male	Vanhooydonck et al. (2010)
Liolaemidae	liolaemus	Liolaemus xanthoviridus	Pleurodont	Omnivorous	10.27	Mean	84.17	7.73	Female	Vanhooydonck et al. (2010)
Liolaemidae	liolaemus	Liolaemus baguali	Pleurodont	Omnivorous	10.4	Mean	81.79	7.13	Female	Vanhooydonck et al. (2010)
Liolaemidae	liolaemus	Liolaemus tenuis	Pleurodont	Insectivorous	3.73	Mean	51.91	4.79	Female	Vanhooydonck et al. (2010)
Liolaemidae	liolaemus	Liolaemus xanthoviridus	Pleurodont	Omnivorous	11.83	Mean	82.39	7.99	Male	Vanhooydonck et al. (2010)
Lacertidae	meroles	Meroles suborbitalis	Pleurodont	Insectivorous	2.49	Mean	58.21	6.28	NA	McBrayer (2004)
Lacertidae	nucras	Nucras tessellata	Pleurodont	Insectivorous	13.85	Mean	59.1	5.88	NA	Edwards et al. (2013)
Lacertidae	nucras	Nucras intertexta	Pleurodont	Insectivorous	24.23	Mean	68.73	6.99	NA	Edwards et al. (2013)
Lacertidae	nucras	Nucras holubi	Pleurodont	Insectivorous	8.2	Mean	51.19	6.21	NA	Edwards et al. (2013)
Cordylidae	ouroborus	Ouroborus cataphractus	Pleurodont	Insectivorous	58.01	Mean	105.03	14.01	Male	Broeckhoven et al. (2014)
Cordylidae	ouroborus	Ouroborus cataphractus	Pleurodont	Insectivorous	40.09	Mean	100	12.92	Female	Broeckhoven et al. (2014)
Lacertidae	pedioplanis	Pedioplanis namaquensis	Pleurodont	Insectivorous	1.06	Mean	49.52	5.01	NA	McBrayer (2004)
Lacertidae	pedioplanis	Pedioplanis leneoocellata	Pleurodont	Insectivorous	2.26	Mean	57.26	6.43	NA	McBrayer (2004)
Phrynosomatidae	phrynosoma	Phrynosoma solare	Pleurodont	Insectivorous	3.68	Mean	96.56	15.84	NA	Meyers et al. (2018)
Phrynosomatidae	phrynosoma	Phrynosoma mcallii	Pleurodont	Insectivorous	3.15	Mean	75.7	11.38	NA	Meyers et al. (2018)
Phrynosomatidae	phrynosoma	Phrynosoma platyrhinos	Pleurodont	Insectivorous	2.94	Mean	73.19	13.5	NA	Meyers et al. (2018)
Phrynosomatidae	phrynosoma	Phrynosoma hernandesi	Pleurodont	Insectivorous	8.686	Mean	69.69	13.17	NA	Meyers et al. (2018)
Phrynosomatidae	phrynosoma	Phrynosoma cornutum	Pleurodont	Insectivorous	8.03	Mean	91.76	17.05	NA	Meyers et al. (2018)
Phrynosomatidae	phrynosoma	Phrynosoma modestum	Pleurodont	Insectivorous	2.53	Mean	56.29	10.05	NA	Meyers et al. (2018)
Agamidae	plocederma	Plocederma stellio	Acrodont	Insectivorous	10.2	Mean	110	NA	NA	Herrel et al. (1998)
Lacertidae	podarcis	Podarcis melisellensis (orange morph)	Pleurodont	Insectivorous	13.98	Mean	64.67	7.2	Male	Huyghe et al. (2007b)
Lacertidae	podarcis	Podarcis sicula (Site: Pod Kopiste)	Pleurodont	Insectivorous	4.99	Mean	56.8	5.12	Female	Herrel et al. (2008)
Lacertidae	podarcis	Podarcis muralis	Pleurodont	Insectivorous	6.52	Mean	56.25	6.31	Male	Herrel et al (2001b)
Lacertidae	podarcis	Podarcis sicula (Site: Mrcaru)	Pleurodont	Insectivorous	11.25	Mean	69.54	7.35	Male	Herrel et al. (2008)
Lacertidae	podarcis	Podarcis sicula (Site: Pod Kopiste)	Pleurodont	Insectivorous	9.85	Mean	63.06	6.29	Male	Herrel et al. (2008)
Lacertidae	podarcis	Podarcis melisellensis (yellow morph)	Pleurodont	Insectivorous	11.49	Mean	63.02	6.74	Male	Huyghe et al. (2007b)
Lacertidae	podarcis	Podarcis melisellensis	Pleurodont	Insectivorous	0.3	Mean	13	4.7	Female	Verwaijen et al. (2002)
Lacertidae	podarcis	Podarcis sicula (Site: Mrcaru)	Pleurodont	Insectivorous	6.7	Mean	64.08	5.95	Female	Herrel et al. (2008)
Lacertidae	podarcis	Podarcis melisellensis (white morph)	Pleurodont	Insectivorous	12.09	Mean	63.64	6.99	Male	Huyghe et al. (2007b)
Lacertidae	podarcis	Podarcis melisellensis	Pleurodont	Insectivorous	1.4	Mean	25	6.3	Male	Verwaijen et al. (2002)
Iguanidae	sauromalus	Sauromalus ater	Pleurodont	Herbivorous	20.7	Mean	151.5	11.8	Female	Lappin et al. (2006)
Iguanidae	sauromalus	Sauromalus ater	Pleurodont	Herbivorous	76.6	Mean	168.9	15.7	Male	Lappin et al. (2006)
Phrynosomatidae	sceloporus	Sceloporus magister	Pleurodont	Insectivorous	6.263	Mean	83.2	9.3	NA	Meyers and Irschick (2015)
Phrynosomatidae	sceloporus	Sceloporus magister	Pleurodont	Insectivorous	18.07	Mean	100	14.6	NA	Meyers et al. (2018)
Phrynosomatidae	sceloporus	Sceloporus clarkii	Pleurodont	Insectivorous	8.098	Mean	141.7	11.68	NA	Meyers and Irschick (2015)
Sphenodontidae	sphenodon	Sphenodon punctatus	Acrodont	Carnivorous	120.3	Mean	199.5	27.9	Female	Herrel et al. (2010)
Sphenodontidae	sphenodon	Sphenodon punctatus	Acrodont	Carnivorous	173	Mean	230.2	33.4	Male	Herrel et al. (2010)
Sphenodontidae	sphenodon	Sphenodon punctatus	Acrodont	Carnivorous	163.5	Maximum	220	NA	Female	Jones and Lappin (2009)
Sphenodontidae	sphenodon	Sphenodon punctatus	Acrodont	Carnivorous	238.3	Maximum	250	NA	Male	Jones and Lappin (2009)
Scincidae	tiliqua	Tiliqua scincoides	Pleurodont	Durophagous	58.9	Mean	310	NA	NA	Herrel et al. (1998)
Trogonophidae	trogonophis	Trogonophis wiegmanni	Acrodont	Insectivorous	5.2	Mean	158.47	4.07	Male	Baeckens et al. (2016)
Trogonophidae	trogonophis	Trogonophis wiegmanni	Acrodont	Insectivorous	5.08	Mean	153.2	4	Female	Baeckens et al. (2016)
Iguanidae	tropidurus	Tropidurus hispidus	Pleurodont	Insectivorous	45.02	Mean	94.6	NA	NA	Simon et al. (2019)
Iguanidae	tropidurus	Tropidurus semitaeniatus	Pleurodont	Insectivorous	24.56	Mean	69.48	NA	NA	Simon et al. (2019)
Teiidae	tupinambis	Tupinambis teguixin	Pleurodont	Omnivorous	71.33	Mean	317.33	NA	Male	McBrayer and White (2002)
Teiidae	tupinambis	Tupinambis merianae	Pleurodont	Omnivorous	314	Maximum	360	NA	Female	GrÃ¶ning et al. (2013)
Teiidae	tupinambis	Tupinambis merianae	Pleurodont	Omnivorous	409.349	Mean	376.7	NA	Male	Fabre et al. (2014)
Teiidae	tupinambis	Tupinambis merianae	Pleurodont	Omnivorous	243.149	Mean	325	NA	Female	Fabre et al. (2014)
Teiidae	tupinambis	Tupinambis teguixin	Pleurodont	Omnivorous	58	Mean	305	NA	Female	McBrayer and White (2002)
Teiidae	tupinambis	Tupinambis merianae	Pleurodont	Omnivorous	334.8	Mean	375.6	45.6	NA	Schaerlaeken et al. (2012)
Phrynosomatidae	uma	Uma notata	Pleurodont	Insectivorous	7.16	Mean	95.34	11.61	NA	Meyers et al. (2018)
Agamidae	uromastyx	Uromastyx aegyptia	Acrodont	Herbivorous	82.5	Mean	224.3	20.72	Female	Herrel et al. (2013)
Agamidae	uromastyx	Uromastyx acanthinurus	Acrodont	Herbivorous	59.2	Mean	159	NA	NA	Herrel and De Vree (2009)
Agamidae	uromastyx	Uromastyx acanthinurus	Acrodont	Herbivorous	13.7	Mean	160	NA	NA	Herrel et al. (1998)
Agamidae	uromastyx	Uromastyx aegyptia	Acrodont	Herbivorous	83.4	Mean	205.89	20	Male	Herrel et al. (2013)
Phrynosomatidae	urosaurus	Urosaurus ornatus	Pleurodont	Insectivorous	4.954	Mean	35.1	6.08	NA	Meyers and Irschick (2015)
Phrynosomatidae	urosaurus	Urosaurus ornatus	Pleurodont	Insectivorous	4.98	Mean	49.42	6.18	Male	Irschick and Meyers (2007)
Phrynosomatidae	urosaurus	Urosaurus ornatus	Pleurodont	Insectivorous	4.16	Mean	50.64	6.02	Female	Irschick and Meyers (2007)
Phrynosomatidae	uta	Uta stansburiana	Pleurodont	Insectivorous	4.667	Mean	28.8	6.07	NA	Meyers and Irschick (2015)
Xenosauridae	xenosaurus	Xenosaurus newmanorum	Pleurodont	Insectivorous	11.36	Mean	90.09	10.89	Female	Herrel et al. (2001a)
Xenosauridae	xenosaurus	Xenosaurus grandis	Pleurodont	Insectivorous	18.94	Mean	112.49	13.16	Female	Herrel et al. (2001a)
Xenosauridae	xenosaurus	Xenosaurus newmanorum	Pleurodont	Insectivorous	20.38	Mean	106.42	13.31	Male	Herrel et al. (2001a)
Xenosauridae	xenosaurus	Xenosaurus platyceps	Pleurodont	Insectivorous	11.34	Mean	98.54	10.66	Female	Herrel et al. (2001a)
Xenosauridae	xenosaurus	Xenosaurus platyceps	Pleurodont	Insectivorous	12.43	Mean	89.37	10.37	Male	Herrel et al. (2001a)
Xenosauridae	xenosaurus	Xenosaurus grandis	Pleurodont	Insectivorous	18.94	Mean	109.78	13.18	Male	Herrel et al. (2001a)
